# Supplementary material for: Seasonal Variations in Fungal Communities on the Surfaces of Lan Na Sandstone Sculptures and Their Biodeterioration Capacities
Source: J Fungi (Basel). 2023 Aug 8;9(8):833. doi: 10.3390/jof9080833 (PMC10455195; doi:10.3390/jof9080833)
Supplement: Supplementary file 1 [file jof-09-00833-s001.zip]

Archive with 1 entries (1 files):
- jof-2475525-supplementary.pdf
